# Supplementary material for: Patterns of Pretreatment Diagnostic Assessment in Patients Treated with Stereotactic Body Radiation Therapy (SBRT) for Non-Small Cell Lung Cancer (NSCLC): Special Characteristics in the COVID Pandemic and Influence on Outcomes
Source: Curr Oncol. 2022 Feb 13;29(2):1080–92. doi: 10.3390/curroncol29020092 (PMC8871078; doi:10.3390/curroncol29020092)
Supplement: Supplementary file 1 [file curroncol-29-00092-s001.zip › Table S1.xlsx]

## Sheet: Tabelle1
	Table S1. Comparison of dose fractionation schedules in the pre-COVID era and in the COVID era
	Total dose / number of fractions [biologically effective dose, α/β=10]	Pre-COVID era (2012-2019), patients (%)	COVID era (2020-2021), patients (%)
	60 / 8 [105]	34 (44.2)	12 (63.2)
	55 / 5 [115.5]	32 (41.2)	5 (26.3)
	54 / 3 [151.2]	6 (7.8)	0
	54 / 18 [70.2]1	4 (5.2)	0
	50 / 10 [75]2	0	2 (10.5)
	60 / 12 [90.0]3	1 (1.3)	0
	1In these patients, the reasons for applying a biologically effective dose <100 Gy were: tumors directly abutting or invading the central airway (n=2, cT1c tumor and cT1b tumor), a tumor located in proximity to the chest wall and brachial plexus (n=1, cT1c tumor), and a tumor located peripherally in a patient with high breathing amplitude (n=1, cT2b tumor).
	2In these patients, the reasons for applying a biologically effective dose <100 Gy were: tumors directly abutting or invading the central airway (n=2, cT3 tumor and cT4 tumor).
	3In this patient, the reason for applying a biologically effective dose <100 Gy was the proximity to the spinal canal (n=1, cT1c tumor).
