# Supplementary material for: Patterns of Pretreatment Diagnostic Assessment in Patients Treated with Stereotactic Body Radiation Therapy (SBRT) for Non-Small Cell Lung Cancer (NSCLC): Special Characteristics in the COVID Pandemic and Influence on Outcomes
Source: Curr Oncol. 2022 Feb 13;29(2):1080–92. doi: 10.3390/curroncol29020092 (PMC8871078; doi:10.3390/curroncol29020092)
Supplement: Supplementary file 1 [file curroncol-29-00092-s001.zip › Table S3.xlsx]

## Sheet: Tabelle1
Table S3. Cox regression analysis, influence of pretreatment diagnostic assessment on outcomes. Adjustment for multiple comparisons. The corresponding Benjamini Hochberg critical value denotes the adjusted significance level. We used a false discovery rate of 0.2.
Raw p value	Rank	Corresponding critical value [(rank/total number of tests)*0.2]
0.004	1	0.00416667
0.008	2	0.00833333
0.014	3	0.0125
0.014	4	0.0166667
0.014	5	0.0208333
0.017	6	0.025
0.08	7	0.0291667
0.088	8	0.0333333
0.091	9	0.0375
0.099	10	0.0416667
0.107	11	0.0458333
0.147	12	0.05
0.15	13	0.0541667
0.163	14	0.0583333
0.177	15	0.0625
0.177	16	0.0666667
0.189	17	0.0708333
0.217	18	0.075
0.226	19	0.0791667
0.227	20	0.0833333
0.228	21	0.0875
0.234	22	0.0916667
0.255	23	0.0958333
0.307	24	0.1
0.315	25	0.104167
0.345	26	0.108333
0.372	27	0.1125
0.403	28	0.116667
0.418	29	0.120833
0.427	30	0.125
0.447	31	0.129167
0.456	32	0.133333
0.458	33	0.1375
0.473	34	0.141667
0.493	35	0.145833
0.495	36	0.15
0.52	37	0.154167
0.532	38	0.158333
0.544	39	0.1625
0.604	40	0.166667
0.672	41	0.170833
0.717	42	0.175
0.765	43	0.179167
0.826	44	0.183333
0.877	45	0.1875
0.92	46	0.191667
0.934	47	0.195833
0.947	48	0.2
